# Supplementary material for: Evolutionary Time-Scale of the Begomoviruses: Evidence from Integrated Sequences in the Nicotiana Genome
Source: PLoS One. 2011 May 16;6(5):e19193. doi: 10.1371/journal.pone.0019193 (PMC3095596; doi:10.1371/journal.pone.0019193)
Supplement: Table S2 — Short term evolution datasets details. (XLS) [file pone.0019193.s003.xls]

## Sheet: Feuille1
		Supplementary Table 2: Short term evolution datasets details
		Isolate	Accession number	Sampling date	Reference
	EACMV	EACMV-TZ	Z83256	1995	Zhou et al. (1997)
		EACMV-UG2Mld	AF126804	1997	Pita et al. (2001)
		EACMV-UG2Svr	AF126806	1997	Pita et al. (2001)
		EACMV-[K6]	AJ717546	2001	Bull et al. (2006)
		EACMV-[K9]	AJ717545	2001	Bull et al. (2006)
		EACMV-[K24]	AJ717557	2001	Bull et al. (2006)
		EACMV-[K29]	AJ717551	2001	Bull et al. (2006)
		EACMV-[K33]	AJ717553	2001	Bull et al. (2006)
		EACMV-[K35]	AJ717552	2001	Bull et al. (2006)
		EACMV-[K36]	AJ717554	2001	Bull et al. (2006)
		EACMV-[K41]	AJ717544	2001	Bull et al. (2006)
		EACMV-[K268]	AJ717558	2002	Bull et al. (2006)
		EACMV-[K312]	AJ717547	2002	Bull et al. (2006)
		EACMV-[K313]	AJ717549	2002	Bull et al. (2006)
		EACMV-[K315]	AJ717550	2002	Bull et al. (2006)
		EACMV-[K322]	AJ717556	2002	Bull et al. (2006)
		EACMV-[K325]	AJ717548	2002	Bull et al. (2006)
		EACMV-KE2[K16]	AJ717543	2001	Bull et al. (2006)
		EACMV-KE2[K25]	AJ717538	2001	Bull et al. (2006)
		EACMV-KE2[K27]	AJ717537	2001	Bull et al. (2006)
		EACMV-KE2[K48]	AJ717542	2001	Bull et al. (2006)
		EACMV-KE2[K49]	AJ717539	2001	Bull et al. (2006)
		EACMV-KE2[K53]	AJ717536	2001	Bull et al. (2006)
		EACMV-KE[K197]	AJ717555	2002	Bull et al. (2006)
		EACMV-KE2[K201]	AJ717541	2002	Bull et al. (2006)
		EACMV-KE2[K208]	AJ717540	2002	Bull et al. (2006)
		EACMV-TZ10	AY795988	2002	Ndunguru et al. (2005)
		EACMV-TZT	AY795985	2002	Ndunguru et al. (2005)
		EACMV-UG[K23]	AJ717534	2001	Bull et al. (2006)
		EACMV-UG[K66]	AJ717524	2002	Bull et al. (2006)
		EACMV-UG[K67]	AJ717526	2002	Bull et al. (2006)
		EACMV-UG[K72]	AJ717527	2002	Bull et al. (2006)
		EACMV-UG[K73]	AJ717532	2002	Bull et al. (2006)
		EACMV-UG[K78]	AJ717525	2002	Bull et al. (2006)
		EACMV-UG[K79]	AJ717529	2002	Bull et al. (2006)
		EACMV-UG[K81]	AJ717523	2002	Bull et al. (2006)
		EACMV-UG[K90]	AJ717531	2002	Bull et al. (2006)
		EACMV-UG[K108]	AJ717528	2002	Bull et al. (2006)
		EACMV-UG[K115]	AJ717516	2002	Bull et al. (2006)
		EACMV-UG[K127]	AJ717517	2002	Bull et al. (2006)
		EACMV-UG[K136]	AJ717520	2002	Bull et al. (2006)
		EACMV-UG[K137]	AJ717518	2002	Bull et al. (2006)
		EACMV-UG[K139]	AJ717519	2002	Bull et al. (2006)
		EACMV-UG[K140]	AJ717521	2002	Bull et al. (2006)
		EACMV-UG[K223]	AJ717530	2002	Bull et al. (2006)
		EACMV-UG[K262]	AJ717522	2002	Bull et al. (2006)
		EACMV-UG[K277]	AJ717533	2002	Bull et al. (2006)
		EACMV-UG[K282]	AJ717535	2002	Bull et al. (2006)
		EACMCV-[TZ1]	AY795983	2002	Ndunguru et al. (2005)
		EACMCV-[TZ7]	AY795984	2002	Bull et al. (2006)
		EACMKV-[K228]	AJ717582	2002	Ndunguru et al. (2005)
		EACMKV-[K229]	AJ717578	2002	Bull et al. (2006)
		EACMKV-[K238]	AJ717577	2002	Bull et al. (2006)
		EACMKV-[K261]	AJ717581	2002	Bull et al. (2006)
		EACMKV-[K298]	AJ717572	2002	Bull et al. (2006)
		EACMKV-[K300]	AJ717580	2002	Bull et al. (2006)
		EACMKV-[K301]	AJ717573	2002	Bull et al. (2006)
		EACMKV-[K302]	AJ717569	2002	Bull et al. (2006)
		EACMKV-[K303]	AJ717570	2002	Bull et al. (2006)
		EACMKV-[K304]	AJ717571	2002	Bull et al. (2006)
		EACMKV-[K307]	AJ717576	2002	Bull et al. (2006)
		EACMKV-[K308]	AJ717574	2002	Bull et al. (2006)
		EACMKV-[K310]	AJ717575	2002	Bull et al. (2006)
		EACMZV	AF422174	1998	Maruthi et al. (2004)
		EACMZV-[KE:Kil]	AJ516003	1999	Were et al. (2004)
		EACMZV-[K3]	AJ717560	2001	Bull et al. (2006)
		EACMZV-[K5]	AJ717559	2001	Bull et al. (2006)
		EACMZV-[K10]	AJ717567	2001	Bull et al. (2006)
		EACMZV-[K12]	AJ717561	2001	Bull et al. (2006)
		EACMZV-[K18]	AJ717566	2001	Bull et al. (2006)
		EACMZV-[K19]	AJ717562	2001	Bull et al. (2006)
		EACMZV-[K212]	AJ717568	2002	Bull et al. (2006)
		EACMZV-[K270]	AJ717563	2002	Bull et al. (2006)
		EACMZV-[K272]	AJ717565	2002	Bull et al. (2006)
		EACMZV-[K275]	AJ717564	2002	Bull et al. (2006)
		EACMZV-[K337]	AJ717583	2002	Bull et al. (2006)
	TYLCV	TYLCV-[IL]	X15656	1988	Czonek et al. (1997) ; Navot et al. (1991)
		TYLCV-[DO]	AF024715	1994	Nakhla et al. (1994)
		TYLCV-Gez	AY044138	1996	Idris et al. (2005)
		TYLCV-IR	AJ132711	1997	Bananej et al. (2004)
		TYLCV-[CU]	AJ223505	1997	GenBank
		TYLCV-[Flo]	AY530931	1997	Polston et al. (1999) ; Yang et al. (2004)
		TYLCV-[Omu]	AB116630	1999	Ueda et al. (2004)
		TYLCV-[Alm]	AJ489258	1999	GenBank
		TYLCV-[Mis]	AB116631	2000	Ueda et al. (2004)
		TYLCV-[EG:Ism]	AY594174	2000	Abhary et al. (2006)
		TYLCV-[Miy]	AB116629	2001	Ueda et al. (2004)
		TYLCV-[PR]	AY134494	2001	Bird et al. (2001)
		TYLCV-[MA]	EF060196	2002	GenBank
		TYLCV-[TR:Mer1:04]	AJ812277	2004	Koklu et al. (2006)
		TYLCV-[Tosa](H)	AB192966	2004	Ueda et al. (2005)
		TYLCV-[Tosa]	AB192965	2004	Ueda et al. (2005)
		TYLCV-[RE4]	AM409201	2004	Delatte et al. (2005)
		TYLCV-[Sic]	DQ144621	2004	Davino et al. (2006)
		TYLCV-TN	EF101929	2004	Gharsallah Chouchane et al. (2007)
		TYLCV-[JO]	EF054893	2006	GenBank
		TYLCV-[MX:Cul]	DQ631892	2006	Brown et al. (2006)
		TYLCV-Mld[PT]	AF105975	1995	Navas-Castillo et al. (2000)
		TYLCV-Mld[Aic]	AB014347	1996	Kato et al. (1998)
		TYLCV-Mld[Shi]	AB014346	1996	Kato et al. (1998)
		TYLCV-Mld[ES7297]	AF071228	1997	Navas-Castillo et al. (2000)
		TYLCV-Mld[ES]	AJ519441	1998	GenBank
		TYLCV-Mld[Sz:Yai]	AB116632	2001	Ueda et al. (2004)
		TYLCV-Mld[Atu]	AB116633	2002	Ueda et al. (2004)
		TYLCV-Mld[Kis]	AB116634	2002	Ueda et al. (2004)
		TYLCV-Mld[Sz:Dai]	AB116635	2002	Ueda et al. (2004)
		TYLCV-Mld[Sz:Osu]	AB116636	2002	Ueda et al. (2004)
		TYLCV-Mld[RE]	AJ865337	2002	Delatte et al. (2005)
		TYLCV-Mld[JO]	EF054894	2006	GenBank
		TYLCAxV-[Alg]	AY227892	2000	GenBank
		TYLCMalV	AF271234	1999	Monci et al. (2001)
		TYLCMLV	AY502934	2003	GenBank
		TYLCMLV-[ET]	DQ358913	2003	Shih et al. (2006)
		TYLCSV	X61153	1988	Kheyr-Pour et al. (1991)
		TYLCSV-[Sic]	Z28390	1991	Noris et al. (1994)
		TYLCSV-[ES1]	Z25751	1992	Noris et al. (1994)
		TYLCSV-[ES2]	L27708	1993	GenBank
		TYLCSV-[MA]	AY702650	2002	Gharsallah Chouchane et al. (2007)
		TYLCSV-[TN]	AY736854	2002	GenBank
		TYLCCNV	AF311734	1989	Yin et al. (2001)
		TYLCCNV-[Tb:Y25]	AJ457985	2000	Li et al. (2004)
		TYLCCNV-YM	DQ256460	2004	Dong et al. (2007)
		TYLCKaV-[TH:Kan1]	AF511529	2001	GenBank
		TYLCKaV-[TH:Kan2]	AF511530	2001	GenBank
		TYLCKaV-[VN]	DQ169054	2001	Green et al. (2001)
		TYLCTHV-[1]	X63015	1988	Rochester et al. (1994)
		TYLCTHV-[2]	AF141922	1989	Attathom et al. (1994)
		TYLCTHV-[MM]	AF206674	1999	Green et al. (2001)
		TYLCTHV-[Y72]	AJ495812	2002	Li et al. (2004)
		TYLCTHV-[ChMai]	AY514630	2003	Sawangjit et al. (2005)
		TYLCTHV-[NoK]	AY514631	2003	Sawangjit et al. (2005)
		TYLCTHV-[SaNa]	AY514632	2003	Sawangjit et al. (2005)
	MSV	MSV-A[BJ-Ben-Mic20-1999]	FJ882089	1999	Harkins et al. (2009)
		MSV-A[KE-Ama-1998]	AF329878	1998	Martin et al. (2001)
		MSV-A[KE-Gat-1998]	AF329879	1998	Martin et al. (2001)
		MSV-A[KE-Kag-K14b-1998]	FJ882090	1998	Harkins et al. (2009)
		MSV-A[KE-Kan-K4-1998]	FJ882091	1998	Harkins et al. (2009)
		MSV-A[KE-Kar-K1-2006]	FJ882092	2006	Harkins et al. (2009)
		MSV-A[KE-Ken-1983]	X01089	1983	Howell (1984)
		MSV-A[KE-MtKA-1997]	AF329885	1997	Martin et al. (2001)
		MSV-A[KE-Nak-K7-1998]	FJ882093	1998	Harkins et al. (2009)
		MSV-A[KE-Oyu-K8-1998]	FJ882094	1998	Harkins et al. (2009)
		MSV-A[KE-Sag-1998]	AF329880	1998	Martin et al. (2001)
		MSV-A[LS-Mal1-Les1-2005]	FJ882095	2005	Harkins et al. (2009)
		MSV-A[LS-Mal2-Les2-2005]	FJ882096	2005	Harkins et al. (2009)
		MSV-A[LS-Mal3-Les3-2005]	FJ882097	2005	Harkins et al. (2009)
		MSV-A[MZ-Bob-g204-2007]	EU628564	2007	Varsani et al. (2008)
		MSV-A[MZ-Chi4-g210-2006]	FJ882098	2006	Harkins et al. (2009)
		MSV-A[MZ-ChiA-g200-2007]	EU628565	2007	Varsani et al. (2008)
		MSV-A[MZ-Pem5-Moz41-2007]	FJ882099	2007	Harkins et al. (2009)
		MSV-A[MZ-Pem6-Moz42-2007]	FJ882100	2007	Harkins et al. (2009)
		MSV-A[MZ-Xai1-xaimoz-2007]	FJ882101	2007	Harkins et al. (2009)
		MSV-A[NG-Abe-g239-2007]	EU628566	2007	Varsani et al. (2008)
		MSV-A[NG-Abu1-NG2-2006]	FJ882102	2006	Harkins et al. (2009)
		MSV-A[NG-Ile-g82-2007]	EU628567	2007	Varsani et al. (2008)
		MSV-A[NG-Ns-1983]	X01633	1983	Mullineaux et al. (1984)
		MSV-A[RE-Jos1-Mic18-1995]	FJ882104	1995	Harkins et al. (2009)
		MSV-A[RE-Jos2-Mic19-1995]	FJ882105	1995	Harkins et al. (2009)
		MSV-A[RE-Pie1-Mic1-1986]	FJ882103	1986	Harkins et al. (2009)
		MSV-A[RE-Reu-1995]	X94330	1995	Peterschmitt et al. (1996)
		MSV-A[TD-Dja-Mic26-1987]	FJ882106	1987	Harkins et al. (2009)
		MSV-A[UG-Bug248-2005]	EF547118	2005	Owor et al. (2007)
		MSV-A[UG-Bush53-2005]	EF547075	2005	Owor et al. (2007)
		MSV-A[UG-Hoi154-2005]	EF547099	2005	Owor et al. (2007)
		MSV-A[UG-Hoi159-2005]	EF547102	2005	Owor et al. (2007)
		MSV-A[UG-Iga224-2005]	EF547112	2005	Owor et al. (2007)
		MSV-A[UG-Iga231-2005]	EF547113	2005	Owor et al. (2007)
		MSV-A[UG-Iga235-2005]	EF547114	2005	Owor et al. (2007)
		MSV-A[UG-Jin219-2005]	EF547111	2005	Owor et al. (2007)
		MSV-A[UG-Kab82-2005]	EF547081	2005	Owor et al. (2007)
		MSV-A[UG-KabF48-2005]	EF015782	2005	Owor et al. (2007)
		MSV-A[UG-Kap289-2005]	EF547121	2005	Owor et al. (2007)
		MSV-A[UG-Kap292-2005]	EF547122	2005	Owor et al. (2007)
		MSV-A[UG-KasF42-2005]	EF015780	2005	Owor et al. (2007)
		MSV-A[UG-Kib188-2005]	EF547107	2005	Owor et al. (2007)
		MSV-A[UG-Luw103-2005]	EF547084	2005	Owor et al. (2007)
		MSV-A[UG-Luw107-2005]	EF547085	2005	Owor et al. (2007)
		MSV-A[UG-Luw110-2005]	EF547087	2005	Owor et al. (2007)
		MSV-A[UG-Masin138-2005]	EF547094	2005	Owor et al. (2007)
		MSV-A[UG-Masin139-2005]	EF547095	2005	Owor et al. (2007)
		MSV-A[UG-Masin149-2005]	EF547098	2005	Owor et al. (2007)
		MSV-A[UG-Mask18-2005]	EF547068	2005	Owor et al. (2007)
		MSV-A[UG-Mask21-2005]	EF547069	2005	Owor et al. (2007)
		MSV-A[UG-Mask23-2005]	EF547070	2005	Owor et al. (2007)
		MSV-A[UG-Mba41-2005]	EF547074	2005	Owor et al. (2007)
		MSV-A[UG-MbaF27-2005]	EF015781	2005	Owor et al. (2007)
		MSV-A[UG-Mbal308-2005]	EF547123	2005	Owor et al. (2007)
		MSV-A[UG-Mpi11-2005]	EF547124	2005	Owor et al. (2007)
		MSV-A[UG-Mub94-2005]	EF547066	2005	Owor et al. (2007)
		MSV-A[UG-MubF49-2005]	EF015783	2005	Owor et al. (2007)
		MSV-A[UG-Nak119-2005]	EF547089	2005	Owor et al. (2007)
		MSV-A[UG-Nak120-2005]	EF547090	2005	Owor et al. (2007)
		MSV-A[UG-Nak123-2005]	EF547091	2005	Owor et al. (2007)
		MSV-A[UG-Tor271-2005]	EF547120	2005	Owor et al. (2007)
		MSV-A[UG-Wak4-2005]	EF547064	2005	Owor et al. (2007)
		MSV-A[ZA-BooB-g145-2006]	EU628570	2006	Varsani et al. (2008)
		MSV-A[ZA-Cpt-M50-1986]	EU628571	1986	Varsani et al. (2008)
		MSV-A[ZA-Emp2-T8-2007]	FJ882107	2007	Harkins et al. (2009)
		MSV-A[ZA-Fer-D16-2008]	FJ882108	2008	Harkins et al. (2009)
		MSV-A[ZA-Hec1-O4-1989]	FJ882109	1989	Harkins et al. (2009)
		MSV-A[ZA-Hec2-O11-1989]	FJ882110	1989	Harkins et al. (2009)
		MSV-A[ZA-Hec3-O12-1989]	FJ882111	1989	Harkins et al. (2009)
		MSV-A[ZA-Hec4-O13-1989]	FJ882112	1989	Harkins et al. (2009)
		MSV-A[ZA-Hec5-O17-1989]	FJ882113	1989	Harkins et al. (2009)
		MSV-A[ZA-Hec6-O18-1989]	FJ882114	1989	Harkins et al. (2009)
		MSV-A[ZA-Hei-O9-1979]	FJ882115	1979	Harkins et al. (2009)
		MSV-A[ZA-Jou1-O25-1989]	FJ882116	1989	Harkins et al. (2009)
		MSV-A[ZA-Jou2-O32-1989]	FJ882117	1989	Harkins et al. (2009)
		MSV-A[ZA-Koe1-O15-1989]	FJ882118	1989	Harkins et al. (2009)
		MSV-A[ZA-Koe2-O21-1989]	FJ882119	1989	Harkins et al. (2009)
		MSV-A[ZA-Kom-1989]	AF003952	1989	Schnippenkoetter et al. (2001)
		MSV-A[ZA-Let1-O8-1989]	FJ882120	1989	Harkins et al. (2009)
		MSV-A[ZA-Let2-O10-1989]	FJ882121	1989	Harkins et al. (2009)
		MSV-A[ZA-Let3-O14-1989]	FJ882122	1989	Harkins et al. (2009)
		MSV-A[ZA-Let4-O16-1989]	FJ882123	1989	Harkins et al. (2009)
		MSV-A[ZA-MakD-1989]	AF329884	1989	Martin et al. (2001)
		MSV-A[ZA-Mal4-T9-2007]	FJ882124	2007	Harkins et al. (2009)
		MSV-A[ZA-MitC-g129-2006]	EU628572	2006	Varsani et al. (2008)
		MSV-A[ZA-Nat1-g195-2007]	EU152254	2007	van Antwerpen et al. (2008)
		MSV-A[ZA-Nat2-g194-2007]	EU152255	2007	van Antwerpen et al. (2008)
		MSV-A[ZA-New-D9-2006]	FJ882126	2006	Harkins et al. (2009)
		MSV-A[ZA-Omr-g221-2007]	EU628573	2007	Varsani et al. (2008)
		MSV-A[ZA-Por1-D14-2008	FJ882127	2008	Harkins et al. (2009)
		MSV-A[ZA-Pot1-Riz48-2007]	FJ882128	2007	Harkins et al. (2009)
		MSV-A[ZA-Pot10-O24-1979]	FJ882129	1979	Harkins et al. (2009)
		MSV-A[ZA-Pot2-O26-1979]	FJ882130	1979	Harkins et al. (2009)
		MSV-A[ZA-Pot3-O27-1979]	FJ882131	1979	Harkins et al. (2009)
		MSV-A[ZA-Pot4-O28-1979]	FJ882132	1979	Harkins et al. (2009)
		MSV-A[ZA-Pot5-O28k-1979]	FJ882133	1979	Harkins et al. (2009)
		MSV-A[ZA-Pot6-O29-1979]	FJ882134	1979	Harkins et al. (2009)
		MSV-A[ZA-Pot7-O31-1979]	FJ882135	1979	Harkins et al. (2009)
		MSV-A[ZA-Pot8-O33-1979]	FJ882136	1979	Harkins et al. (2009)
		MSV-A[ZA-Pot9-O34-1979]	FJ882137	1979	Harkins et al. (2009)
		MSV-A[ZA-Ros-D2-2006]	FJ882138	2006	Harkins et al. (2009)
		MSV-A[ZA-RosB-g142-2006]	EU628574	2006	Harkins et al. (2009)
		MSV-A[ZA-RosE-g131-2006]	EU628575	2006	Harkins et al. (2009)
		MSV-A[ZA-SA-1986]	Y00514	1986	Peterschmitt et al. (1996)
		MSV-A[ZA-ThoE-g132-2006]	EU628568	2006	Varsani et al. (2008)
		MSV-A[ZA-TreA-g141-2006]	EU628569	2006	Varsani et al. (2008)
		MSV-A[ZA-VM-1993]	AF239961	1993	GenBank
		MSV-A[ZA-Wil-O38-1993]	FJ882139	1993	Harkins et al. (2009)
		MSV-A[ZW-Har2-Mic22-1987]	FJ882140	1987	Harkins et al. (2009)
		MSV-A[ZW-Hel2-Bet36-2006]	FJ882141	2006	Harkins et al. (2009)
		MSV-A[ZW-Mas1-Bet43-2006]	FJ882142	2006	Harkins et al. (2009)
		MSV-A[ZW-Mas2-Mic4-1993]	FJ882143	1993	Harkins et al. (2009)
		MSV-A[ZW-Mas3-Mic5-1993]	FJ882144	1993	Harkins et al. (2009)
		MSV-A[ZW-Mas4-Mic6-1993]	FJ882145	1993	Harkins et al. (2009)
		MSV-A[ZW-Mas5-Mic7-1993]	FJ882146	1993	Harkins et al. (2009)
		MSV-A[ZW-Mas6-Mic8-1993]	FJ882147	1993	Harkins et al. (2009)
		MSV-A[ZW-MatA-1994]	AF329881	1994	Martin et al. (2001)
		MSV-A[ZW-MatB-1996]	AF329882	1996	Martin et al. (2001)
		MSV-A[ZW-MatC-1989]	AF329883	1989	Martin et al. (2001)
		MSV-A[ZW-Maz3-g265-2008]	FJ882148	2008	Harkins et al. (2009)
		MSV-A[ZW-Maz4-Mic3-1992]	FJ882149	1992	Harkins et al. (2009)
		MSV-A[ZW-Nmg-g168-2006]	EU628576	2006	Varsani et al. (2008)
		MSV-A[ZW-Nmg-g186-2006]	EU628576	2006	Varsani et al. (2008)
