# Supplementary material for: Evolutionary Time-Scale of the Begomoviruses: Evidence from Integrated Sequences in the Nicotiana Genome
Source: PLoS One. 2011 May 16;6(5):e19193. doi: 10.1371/journal.pone.0019193 (PMC3095596; doi:10.1371/journal.pone.0019193)
Supplement: Table S3 — Accession numbers of the sequences used in the Nicotiana phylogeny reconstruction. (XLS) [file pone.0019193.s004.xls]

## Sheet: Feuille1
		Supplementary Table 3 : Accession numbers of the sequences used in the Nicotiana phylogeny reconstruction
		Genus	species	Short name	trnL-F IGS	trnS-G IGS	matK	ndhF	ITS nrDNA
	Nicotiana	Nicotiana	acaulis	Naca	AJ577422	AJ584973	AB039985	AJ585918	AJ492389
		Nicotiana	acuminata	Nacu	AJ577428	AJ584979	AJ585849	AJ585924	AJ492426
		Nicotiana	africana	Nafr	AJ577448	AJ585022	AJ585881	AJ585943	AJ492393
		Nicotiana	alata	Nala	AJ577436	AJ584987	AB040000	AJ585932	AJ492424
		Nicotiana	amplexicaulis	Namp	AJ577444	AJ584995	AB040019	AJ585940	AJ492394
		Nicotiana	arentsii	Nare	AJ577415	AJ584966	AJ585844	AJ585911	AJ492437
		Nicotiana	attenuata	Natt	AJ577401	AJ584953	AJ585837	AJ585898	AJ492427
		Nicotiana	benavidesii	Nben	AJ577402	AJ584954	AB039991	AJ585899	AJ492411
		Nicotiana	bigelovii	Nbig	AJ577437	AJ584988	AB040012	AJ585933	AJ492452
		Nicotiana	bonariensis	Nbon	AJ577434	AJ584985	AB039986	AJ585930	AJ492382
		Nicotiana	cavicola	Ncav	AJ577442	AJ584993	AB040016	AJ585938	AJ492395
		Nicotiana	clevelandii	Ncle	AJ577429	AJ584980	AJ585850	AJ585925	AJ492444
		Nicotiana	cordifolia	Ncor	AJ577430	AJ584981	AJ585851	AJ585926	AJ492440
		Nicotiana	corymbosa	Ncry	AJ577431	AJ584982	AJ585852	AJ585927	AJ492388
		Nicotiana	debneyi	Ndeb	AJ577403	AJ584955	AB040017	AJ585900	AJ492439
		Nicotiana	digluta	Ndig	AJ577432	AJ584983	AJ585853	AJ585928	AJ492446
		Nicotiana	exigua	Nexi	AJ577445	AJ584996	AJ585856	AJ585941	AJ492391
		Nicotiana	forgetiana	Nfor	AJ577400	AJ584952	AB040001	AJ585897	AJ492419
		Nicotiana	glauca	Ngla	AJ577414	AJ584965	AB039987	AJ585910	AJ492410
		Nicotiana	glutinosa	Nglu	AJ577404	AJ584956	AB039995	AJ585901	AJ492433
		Nicotiana	goodspeedii	Ngoo	AJ577457	AJ585031	AJ585890	AJ585951	AJ492401
		Nicotiana	kawakamii	Nkaw	AJ577416	AJ584967	AJ585845	AJ585912	AJ492445
		Nicotiana	knightiana	Nkni	AJ577417	AJ584968	AB039989	AJ585913	AJ492412
		Nicotiana	langsdorfii	Nlan	AJ577440	AJ584991	AB039999	AJ585936	AJ492384
		Nicotiana	linearis	Nlin	AJ577405	AJ584957	AB040011	AJ585902	AJ492425
		Nicotiana	longiflora	Nlon	AJ577399	AJ584951	AB040002	AJ585896	AJ492385
		Nicotiana	maritime	Nmar	AJ577451	AJ585025	AJ585884	AJ585945	AJ492404
		Nicotiana	megalosiphon	Nmeg	AJ577443	AJ584994	AJ585855	AJ585939	AJ492392
		Nicotiana	miersii	Nmie	AJ577423	AJ584974	AJ585848	AJ585919	AJ492429
		Nicotiana	nesophila	Nnes	AJ577441	AJ584992	AJ585854	AJ585937	AJ492442
		Nicotiana	noctiflora	Nnoc	AJ577424	AJ584975	AB040006	AJ585920	AJ492432
		Nicotiana	nudicaulis	Nnud	AJ577412	AJ584964	AB040013	AJ585909	AJ492416
		Nicotiana	obtusifolia	Nobt	AJ577438	AJ584989	AB039997	AJ585934	AJ492430
		Nicotiana	occidentalis	Nocc	AJ577456	AJ585030	AJ585889	AJ585950	AJ492417
		Nicotiana	otophora	Noto	AJ577418	AJ584969	AJ585846	AJ585914	AJ492454
		Nicotiana	palmeri	Npal	AJ577406	AJ584958	AJ585838	AJ585903	AJ492451
		Nicotiana	paniculata	Npan	AJ577398	AJ584950	AB039988	AJ585895	AJ492413
		Nicotiana	pauciflora	Npau	AJ577407	AJ584959	AJ585839	AJ585904	AJ492428
		Nicotiana	petunioides	Npet	AJ577425	AJ584976	AB040008	AJ585921	AJ492431
		Nicotiana	plumbaginifolia	Nplu	AJ577397	AJ584949	AB040003	AJ585894	AJ492386
		Nicotiana	raimondii	Nrai	AJ577408	AJ584960	AJ585840	AJ585905	AJ492414
		Nicotiana	repanda	Nrep	AJ577427	AJ584978	AB040004	AJ585923	AJ492418
		Nicotiana	rosulata	Nros	AJ577452	AJ585026	AJ585885	AJ585946	AJ492405
		Nicotiana	rotundifolia	Nrot	AJ577453	AJ585027	AJ585886	AJ585947	AJ492406
		Nicotiana	rustica	Nrus	AJ577439	AJ584990	AB039992	AJ585935	AJ492415
		Nicotiana	solanifolia	Nsol	AJ577433	AJ584984	AB039990	AJ585929	AJ492441
		Nicotiana	stocktonii	Nsto	AJ577426	AJ584977	AB040005	AJ585922	AJ492443
		Nicotiana	suaveolens	Nsua	AJ577410	AJ584962	AJ585842	AJ585907	AJ492438
		Nicotiana	sylvestris	Nsyl	AJ577396	AJ584948	AB039998	AJ585893	AJ492423
		Nicotiana	tabacum	Ntab	AJ577435	AJ584986	Z00044	AJ585931	AJ492447
		Nicotiana	thyrsiflora	Nthy	AJ577455	AJ585029	AJ585888	AJ585949	AJ492436
		Nicotiana	tomentosa	Ntom	AJ577421	AJ584972	AB039993	AJ585917	AJ492449
		Nicotiana	tomentosiformis	Ntos	AJ577420	AJ584971	AJ585847	AJ585916	AJ492450
		Nicotiana	undulata	Nund	AJ577419	AJ584970	AB039996	AJ585915	AJ492434
		Nicotiana	velutina	Nvel	AJ577454	AJ585028	AJ585887	AJ585948	AJ492408
		Nicotiana	wigandioides	Nwig	AJ577411	AJ584963	AJ585843	AJ585908	AJ492435
		Nicotiana	x sanderae	Nxsa	AJ577409	AJ584961	AJ585841	AJ585906	AJ492383
	Anthocercidae	Anthocercis	angustifola	Aang	AY098671	AJ584997	AJ585857	AY098704	-
		Anthocercis	gracilis	Agra	AY098672	AJ584998	AJ585858	AY098705	-
		Anthocercis	ilicifolia	Aili	AY098673	AJ584999	AJ585859	AY098706	-
		Anthocercis	intricata	Aint	AY098674	AJ585001	AJ585861	AY098707	-
		Anthocercis	littorea	Alit	AY098675	AJ585000	AJ585860	AY098708	-
		Anthocercis	sylvicola	Asyl	AY098676	AJ585002	AJ585862	AY098709	-
		Anthocercis	viscosa	Avis	AY098677	AJ585003	AJ585863	U08914	-
		Anthotroche	Amyoporoides	Amyr	AY098679	AJ585005	AJ585865	AY098710	-
		Anthotroche	blackii	Abla	AY098678	AJ585004	AJ585864	AY098711	-
		Anthotroche	pannosa	Apan	AY098680	AJ585006	AJ585866	AY098712	-
		Anthotroche	walcottii	Awal	AY098681	AJ585007	AJ585867	AY098713	-
		Crenidium	spinescens	Cspi	AY098682	AJ585008	AJ585868	AY098714	-
		Cyphanthera	albicans	Calb	AY098683	AJ585010	AJ585870	AY098715	-
		Cyphanthera	anthocercidea	Cant	AY098684	AJ585009	AJ585869	AY098716	-
		Cyphanthera	microphylla	Cmic	AY098685	AJ585013	AJ585873	AY098717	-
		Cyphanthera	odgersii	Codg	AY098687	AJ585016	AJ585875	AY098718	-
		Duboisia	Dmyoporoides	Dmyo	AY098690	AJ585011	AJ585871	AY098720	-
		Duboisia	leichhardtii	Dlei	AY098689	AJ585012	AJ585872	AY098719	-
		Grammosolen	dixonii	Gdix	AY098691	AJ585017	AJ585876	AY098721	-
		Grammosolen	truncatus	Gtru	AY098692	AJ585018	AJ585877	AY098722	-
		Symonanthus	aromaticus	Saro	AY098693	AJ585019	AJ585878	AY098723	-
		Symonanthus	bancroftii	Sban	AY098694	AJ585020	AJ585879	AY098724	-
	Other	Atropa	belladonna	Abel	AJ577449	AJ585023	AJ585882	AJ585944	-
		Cestrum	elegans	Cele	AJ577458	AJ585032	AJ585891	AJ585952	-
		Mandragora	officinarum	Moff	AJ577450	AJ585024	AJ585883	U08922	-
