# Supplementary material for: Evolutionary Time-Scale of the Begomoviruses: Evidence from Integrated Sequences in the Nicotiana Genome
Source: PLoS One. 2011 May 16;6(5):e19193. doi: 10.1371/journal.pone.0019193 (PMC3095596; doi:10.1371/journal.pone.0019193)
Supplement: Table S4 — BEAST analyses summary. (XLS) [file pone.0019193.s005.xls]

## Sheet: Sheet1
	Short term evolution datasets
	TYLCV
	clock	strict				Log-normal				exponential
	tree	constant	exponential	expansion	bsk	constant	exponential	expansion	bsk	constant	exponential	expansion	bsk
	nb of combined runs	1	1	1	1	1	1	1	1	1	1	1	1
	ngen	100000000	100000000	100000000	100000000	50000000000	100000000000	50000000000	50000000000	50000000000	50000000000	50000000000	50000000000
	Burnin (%)	10	10	10	10	10	10	10	10	10	10	10	10
	likelihood	-10665.3	-10665.7	-10665.7	-10665.2	-10527.8	-10528.1	-10528	-10528	-10525.8	-10525.9	-10526.1	-10526.2
	likelihood ess	32011	28986.9	27057.5	25019.2	3501.21	6682.84	3151.66	2454.64	4222.93	3238.77	3518.79	3014.78
	rate	0.00024348	0.00027384	0.0002875	0.00026076	0.00031734	0.00037976	0.00036294	0.00029054	0.00040173	0.00054595	0.00053733	0.00040025
	lower	7.324e-05	0.00010593	0.00012261	9.372e-05	4.6279e-05	9.6567e-05	9.0862e-05	7.6867e-05	4.692e-05	0.00010954	0.00012247	2.4434e-05
	upper	0.0004119	0.00044528	0.00046333	0.0004366	0.00061633	0.00069108	0.00065299	0.00053958	0.0008157	0.001075	0.001012	0.00088527
	bayes factor difference to the best run (100 bootstrap replicates)	58.825	59.062	59.079	58.749	0.949	1.105	1.011	0.977	0	0.229	0.275	0.371
	EACMV
	clock	strict				Log-normal				exponential
	tree	constant	exponential	expansion	bsk	constant	exponential	expansion	bsk	constant	exponential	expansion	bsk
	nb of combined runs	1	1	1	1	1	1	1	1	1	1	1	1
	ngen	100000000	100000000	100000000	100000000	50000000	35000000	50000000	50000000	50000000	100000000	50000000	50000000
	burnin	10	10	10	10	10	10	10	10	10	10	10	10
	likelihood	-8943.91	-8943.79	-8941.69	-8940.99	-8841.51	-8840.59	-8840.22	-8838.17	-8839.54	-8839.41	-8839.7	-8839.95
	likelihood ess	12115.8	12133.9	12164.1	7395.52	5572.8	5195.57	3686.53	3581.91	4474.78	5499.28	9561.1	2823.66
	rate	0.0010838	0.0011469	0.00076345	0.00050631	0.0013863	0.0017351	0.00094823	0.00059308	0.0020641	0.0029802	0.0014959	0.001285
	lower	0.00042503	0.00048982	0.00013421	5.4522e-07	0.00042127	0.0006311	0.00011598	1.4564e-05	0.00054167	0.0009602	0.00018592	2.3255e-05
	upper	0.0017651	0.0018228	0.0014117	0.0010282	0.0024263	0.0028827	0.0019173	0.0013027	0.0037085	0.0049352	0.0029016	0.0024722
	bayes factor difference to the best run (100 bootstrap replicates)	44.602	44.607	43.541	43.189	1.631	1.229	0.706	0	0.663	0.49	0.608	0.868
	SSRV
	clock	strict				Log-normal				exponential
	tree	constant	exponential	expansion	bsk	constant	exponential	expansion	bsk	constant	exponential	expansion	bsk
	nb of combined runs	1	1	1	1	1	1	1	1	1	1	1	1
	ngen	50000000	50000000	50000000	50000000	50000000	50000000	50000000	50000000	50000000	50000000	50000000	50000000
	burnin	10	10	10	10	10	10	10	10	10	10	10	10
	likelihood	-1604.12	-1605.2	-1605.75	-1604.49	-1592.63	-1592.32	-1593.78	-1593.65	-1600.24	-1600.32	-1599.74	-1599.72
	likelihood ess	737.001	669.392	761.845	363.055	972.389	271.289	1734.89	1729.99	7211.28	4473.34	420.707	4393.59
	rate	0.00053614	0.00054952	0.00055852	0.00052014	0.0018744	0.0019302	0.0016699	0.0017985	0.001604	0.0015104	0.0014792	0.0016526
	lower	0.00027742	0.00029497	0.00029155	0.00021844	0.00064066	0.00081678	0.00070017	0.00082235	0.00073246	0.00068073	0.00053109	0.00087336
	upper	0.00081731	0.00083885	0.00084194	0.00083846	0.0031825	0.0032501	0.0027459	0.0029194	0.0025337	0.0024285	0.0023105	0.0024794
	bayes factor difference to the best run (100 bootstrap replicates)	5.311	5.66	5.701	5.843	0.066	0	0.465	0.175	2.301	2.331	2.166	2.093
	MSV
	clock	strict					Log-normal					exponential
	tree	constant	exponential	expansion	logistic	bsk	constant	exponential	expansion	logistic	bsk	constant	exponential	expansion	logistic	bsk
	nb of combined runs	1	1	1	1	1	1	1	1	1	1	1	1	1	1	1
	ngen	30000000	41000000	50000000	10000000	20000000	50000000	50000000	50000000	10000000	50000000	50000000	50000000	50000000	10000000	50000000
	burnin	10	10	10	10	10	10	10	10	10	10	10	10	10	10	10
	likelihood	-4386.98	-4379.16	-4377.77	-4376.49	-4383.31	-4339.27	-4338.95	-4340.08	-4341.11	-4341.66	-4328.53	-4325.78	-4323.87	-4322.79	-4326.52
	likelihood ess	1859.86	242.991	414.822	441.81	76.1476	2836.03	2497.65	2708.59	534.552	2080.33	2579.29	1271.12	2046.54	694.378	2165.04
	rate	0.00032334	0.00032843	0.00030875	0.00030834	0.00034464	0.00033662	0.00037807	0.0003591	0.00038441	0.00039808	0.00032838	0.00043411	0.00035607	0.00039443	0.00043343
	lower	0.00024399	0.00024913	0.00022466	0.00022739	0.00024827	0.00024309	0.00028197	0.00026645	0.00029692	0.00029414	0.00021239	0.00032162	0.00024668	0.00029299	0.00031305
	upper	0.00040375	0.00041396	0.00039542	0.00039262	0.00043932	0.00043333	0.000478	0.00045128	0.00047146	0.00050979	0.0004495	0.00054723	0.00047154	0.00050473	0.00056035
	bayes factor difference to the best run (100 bootstrap replicates)	27.031	23.669	23.031	22.113	26.06	8.233	7.975	8.622	9.017	9.332	2.885	1.696	0.567	0	1.765
	Long term evolution datasets
	ITS neutral rate
	clock	strict		Log-normal		exponential
	tree	birth and death	yule	birth and death	yule	birth and death	yule
	nb of combined runs	2	2	2	2	2	2
	ngen	20000000	20000000	20000000	20000000	20000000	20000000
	burnin	10	10	10	10	10	10
	likelihood	-1800.34	-1800.42	-1794.8	-1794.73	-1791.22	-1791.28
	likelihood ess	10300.7	9339.23	3886.61	4268.65	3987.09	5074.7
	rate	0.0029838	0.0030469	0.0031703	0.0033272	0.0042357	0.0044884
	rate lower	0.0013279	0.0012604	0.0011948	0.0010981	0.0012789	0.0012409
	rate upper	0.0049203	0.0050215	0.0052911	0.0058227	0.0076524	0.0082008
	bayes factor difference to the best run (100 bootstrap replicates)	2.922	2.946	1.323	1.494	0.021	0
	Nicotiana phylogeny
	clock	strict		Log-normal		exponential
	tree	birth and death	yule	birth and death	yule	birth and death	yule
	nb of combined runs	1	1	1	1	2	2
	ngen	30000000	30000000	30000000	30000000	60000000	60000000
	burnin	10	10	10	10	10	10
	likelihood	-11796.7	-11798	-11764	-11762.2	-11754.2	-11754.4
	likelihood ess	11094.3	10516.9	2114.72	2514.81	9505.34	9864.39
	rate	0.00090655	0.00095886	0.00097649	0.0011291	0.0013693	0.0013842
	upper	0.00057042	0.00062606	0.0005197	0.00054437	0.00051016	0.00047419
	lower	0.0012681	0.0013347	0.0014743	0.0017672	0.0023092	0.0023266
	bayes factor difference to the best run (100 bootstrap replicates)	16.878	17.513	4.777	3.643	0	0.218
	GRD integration neutral rate
	clock	strict				Log-normal				exponential
	tree	constant	exponential	expansion	bsk	constant	exponential	expansion	bsk	constant	exponential	expansion	bsk
	nb of combined runs	1	2	1	1	1	2	1	1	1	2	1	1
	ngen	10000000	10000000	10000000	10000000	10000000	10000000	10000000	10000000	10000000	10000000	10000000	10000000
	burnin	10	10	10	10	10	10	10	10	10	10	10	10
	likelihood	-1389.62	Not converging	-1389.51	-1389.37	-1387.19	Not converging	-1387.3	-1387.06	-1384.49	Not converging	-1383.78	-1383.81
	likelihood ess	2852.73		3294.94	2179.03	2049.34		2248.68	1929.41	2226.35		2729.55	1880.7
	grd3 tmrca	8157300		7099900	7280300	8113500		6920500	6648900	10720000		8072400	7834300
	lower	2167200		2224400	2029300	2626900		2656100	2647000	2507200		2812600	2561900
	upper	17530000		15643000	15577000	16666000		12715000	12600000	23932000		15934000	15023000
	grd5 tmrca	10080000		8632800	9002400	10013000		8264300	7966000	12749000		9195400	8216000
	lower	2422100		2528200	2272900	2759600		3101400	2669100	2482400		2831900	2499600
	upper	21892000		19068000	19275000	20531000		15821000	15191000	27444000		18915000	16773000
	bayes factor difference to the best run (100 bootstrap replicates)	2.578		2.065	2.072	1.815		1.503	1.473	0.498		0.201	0
	Begomovirus evolution
	Short term
	clock	strict					Log-normal					exponential
	tree	constant	exponential	logistic	expansion	bsk	constant	exponential	logistic	expansion	bsk	constant	exponential	logistic	expansion	bsk
	nb of combined runs	1	1	1	1	1	1	1	1	1	1	1	1	1	1	1
	ngen	30000000	30000000	30000000	30000000	30000000	30000000	30000000	30000000	30000000	30000000	30000000	30000000	30000000	30000000	30000000
	burnin	10	10	10	10	10	10	10	10	10	10	10	10	10	10	10
	likelihood	-23813.2	-23813.6	-23813.7	-23813.5	-23814.2	-23620.1	-23619.7	-23619.5	-23619.7	-23626.8	-23622.3	-23627.6	-23627.3	-23626.7	-23627.2
	likelihood ess	367.889	527.795	1367.46	677.738	1230.17	2372.3	4914.91	979.427	688.206	3261.77	389.826	193.606	240.697	327.932	615.823
	tree model roothigh	1773.82	1568.43	1350.06	1171.41	2497.13	1590.27	786.419	1058.17	934.566	226.494	7476.72	1407.23	1867.72	3779.39	1668.04
	tmrca lower	353.373	344.493	293.719	330.906	309.516	498.474	442.916	405.254	417.293	178.247	1234.13	656.382	611.435	702.582	457.689
	tmrca upper	3819.54	3835.4	3714.71	2643.46	4760.87	3443.8	1261.88	2211.27	1652.85	281.712	20686.3	2465.31	3998.92	8588.55	3450.87
	ow	1538.03	1347.64	1158.04	1004.72	2141.89	1237.78	698.709	935.529	785.459	179.461	3573.38	1241.13	1601.48	2286.04	624.336
	lower	293.488	296.246	270.9	273.057	269.941	392.76	405.288	351.396	352.366	145.476	741.188	584.11	554.931	661.539	289.997
	upper	3307.03	3308.9	3199.08	2271.3	4082.06	2674.75	1127.91	1960.64	1381.61	215.01	8253.79	2142.63	3302.76	4867.89	1090.47
	nw	1580.16	1397.29	1203.73	1038.49	2223.01	1402.6	671.018	908.778	788.688	193.148	3179.97	1024.68	1284.8	1420.8	490.698
	lower	297.163	300.426	266.669	282.325	264.344	375.643	379.613	339.869	347.499	145.251	387.8	398.853	420.785	320.824	151.69
	upper	3385.65	3410.04	3332.19	2346.93	4215.1	3019.26	1095.36	1903.02	1388.87	245.925	8096.24	1863.12	2752.92	3292.28	1132.96
	rate	0.00043246	0.00037143	0.00044259	0.00050316	0.00041811	0.00039768	0.00048274	0.00041006	0.00046435	0.0017019	0.00026165	0.00040858	0.0003485	0.00035344	0.0010155
	95% HPD lower	3.316e-05	7.826e-05	3.281e-05	5.3774e-05	1.6298e-05	9.1654e-05	0.0002471	0.00010502	0.00019112	0.0015018	4.575e-05	0.00018773	0.00011404	0.00012442	0.00072024
	95% HPD upper	0.00081344	0.0008012	0.00081574	0.00088922	0.00079999	0.00070943	0.00070369	0.00068832	0.00074442	0.0019097	0.00046877	0.00063499	0.00058697	0.00060199	0.001284
	bayes factor difference to the best run (100 bootstrap replicates)	82.752	82.858	82.752	82.685	83.019	0.3	0	0.094	0.062	3.806	1.562	3.969	3.858	3.971	4.068
	Long term all sites
	Calibration	ITS			Nicotiana
	tree	Lower	mean	Upper	Lower	Median	Upper
	nb of combined runs	1	1	1	1	1	1
	ngen	25000000	25000000	25000000	25000000	25000000	25000000
	burnin	10	10	10	10	10	10
	likelihood	-24377.9	-24377.9	-24378.5	-24377.4	-24377.3	-24377.6
	likelihood ess	2303.17	2133.66	1713.09	2041.65	2080.3	1360.65
	tree model roothigh	16.111	29.5783	58.5912	12.0884	21.3998	26.2644
	median	14.1578	29.0006	57.0019	9.7892	20.2765	25.473
	95% HPD lower	4.5645	16.5211	43.641	2.9127	8.2743	12.9472
	95% HPD upper	32.1435	44.1471	78.1972	28.055	36.1439	40.271
	ow mean	11.8455	20.9145	33.4789	8.9528	15.7943	19.1837
	ow median	10.3212	20.5584	32.6879	7.2438	15.1601	18.7307
	95% HPD lower	3.0151	10.6847	21.8696	2.0071	5.9216	9.1344
	95% HPD upper	23.947	31.2141	45.8835	20.8851	27.0084	29.3113
	nw mean	14.7498	27.2342	55.1288	11.0257	19.5753	24.0209
	nw median	13.0283	26.599	53.9117	8.8434	18.5558	23.3494
	95% HPD lower	4.354	15.0201	40.5196	2.802	7.9045	11.1636
	95% HPD upper	29.2272	40.7017	72.0796	25.7851	33.0847	36.1015
	rate	4.3279e-08	2.0332e-08	1.2167e-08	6.0638e-08	2.8411e-08	2.1965e-08
	95% HPD lower	1.265e-08	1.1609e-08	9.1616e-09	1.2827e-08	1.2599e-08	1.1829e-08
	95% HPD upper	8.7315e-08	3.164e-08	1.5588e-08	1.235e-07	5.0567e-08	3.5112e-08
	bayes factor difference to the best run (100 bootstrap replicates)	0.674	0.44	0.94	0.359	0	0.08
